# Supplementary material for: Reduced Cell Adhesion on LightPLAS-Coated Implant Surfaces in a Three-Dimensional Bioreactor System
Source: Int J Mol Sci. 2023 Jul 18;24(14):11608. doi: 10.3390/ijms241411608 (PMC10380481; doi:10.3390/ijms241411608)
Supplement: Supplementary file 1 [file ijms-24-11608-s001.zip]

Archive with 1 entries (1 files):
- ijms-2453697-supplementary.pdf
